# Supplementary material for: A Comparative Elemental Analysis of Espresso Coffee from Poland and Portugal
Source: Foods. 2025 Jan 28;14(3):426. doi: 10.3390/foods14030426 (PMC11817413; doi:10.3390/foods14030426)
Supplement: Supplementary file 1 [file foods-14-00426-s001.zip]

Archive with 1 entries (1 files):
- foods-3384168-supplementary.pdf
